# Supplementary material for: Spreading rates of bacterial colonies depend on substrate stiffness and permeability
Source: PNAS Nexus. 2022 Apr 15;1(1):pgac025. doi: 10.1093/pnasnexus/pgac025 (PMC9802340; doi:10.1093/pnasnexus/pgac025)
Supplement: pgac025_Supplemental_Files [file pgac025_supplemental_files.zip]

Archive with 6 entries (6 files):
- PNASNEXUS-PNASNEXUS-2021-00185-s01.avi
- PNASNEXUS-PNASNEXUS-2021-00185-s02.avi
- PNASNEXUS-PNASNEXUS-2021-00185-s03.avi
- PNASNEXUS-PNASNEXUS-2021-00185-s04.avi
- PNASNEXUS-PNASNEXUS-2021-00185-s05.pdf
- Supplementary-information-corrected.pdf
